# Supplementary material for: Young People’s Preferences for Family Planning Service Providers in Rural Malawi: A Discrete Choice Experiment
Source: PLoS One. 2015 Dec 2;10(12):e0143287. doi: 10.1371/journal.pone.0143287 (PMC4667908; doi:10.1371/journal.pone.0143287)
Supplement: S1 Table — (XLSX) [file pone.0143287.s001.xlsx]

## Sheet: Sheet1
S1 Table. Choice of Family Planning Provider Experimental Design Correlation Matrix
Correlations (Spearman Rank)
Attribute	Government Distance	Government FP Commodities	Government Service Provider Attitude	Government Wait Time	Private Distance	Private FP Commodities	Private Service Provider Attitude	Private Wait Time	Private Price	Outreach Wait Time	Outreach Service Delivery Frequency	Outreach Price	CBDA FP Commodities	CBDA Service Provider Attitudes	CBDA Price	Block
Government Distance	1	0	0	0	0	0	0	0	0	0	0	-0.268328	0	0	-0.268328	0
Government FP Commodities	0	1	0	0	0.2	0	0.2	0	0	0	0	0.089443	0	0	-0.447214	0.089443
Government Service Provider Attitude	0	0	1	0	0	0	0	0	-0.2	0	0	0.178885	0	0	0.178885	-0.178885
Government Wait Time	0	0	0	1	0	-0.2	0	0	0	0.2	-0.2	-0.178885	0.2	-0.2	0	0.089443
Private Distance	0	0.2	0	0	1	0	0	0	0	0	0	-0.089443	0	0	-0.089443	0
Private FP Commodities	0	0	0	-0.2	0	1	0	0	0	0	0	-0.178885	0	0	0.178885	0
Private Service Provider Attitude	0	0.2	0	0	0	0	1	0	0	-0.2	-0.2	0.447214	0	0	0.178885	0
Private Wait Time	0	0	0	0	0	0	0	1	0	0	0.2	-0.268328	0.2	0	0.089443	0.178885
Private Price	0	0	-0.2	0	0	0	0	0	1	0	0	-0.089443	0	-0.2	-0.178885	0
Outreach Wait Time	0	0	0	0.2	0	0	-0.2	0	0	1	0	-0.178885	-0.2	0	-0.357771	0
Outreach Service Delivery Frequency	0	0	0	-0.2	0	0	-0.2	0.2	0	0	1	-0.715542	0	0	0.447214	0
Outreach Price	-0.268328	0.089443	0.178885	-0.178885	-0.089443	-0.178885	0.447214	-0.268328	-0.089443	-0.178885	-0.715542	1	-0.178885	-0.089443	-0.24	0.08
CBDA FP Commodities	0	0	0	0.2	0	0	0	0.2	0	-0.2	0	-0.178885	1	0	0.089443	0.089443
CBDA Service Provider Attitudes	0	0	0	-0.2	0	0	0	0	-0.2	0	0	-0.089443	0	1	-0.089443	0
CBDA Price	-0.268328	-0.447214	0.178885	0	-0.089443	0.178885	0.178885	0.089443	-0.178885	-0.357771	0.447214	-0.24	0.089443	-0.089443	1	-0.28
Block	0	0.089443	-0.178885	0.089443	0	0	0	0.178885	0	0	0	0.08	0.089443	0	-0.28	1
